# Supplementary material for: Diagnostic value of contrast-enhanced ultrasound for the depth of myometrial infiltration in early endometrial cancer: a meta-analysis
Source: Front Oncol. 2025 Mar 7;15:1493246. doi: 10.3389/fonc.2025.1493246 (PMC11921045; doi:10.3389/fonc.2025.1493246)
Supplement: Supplementary Figure 1 — The quality assessment of eligible studies. (A) Risk of bias summary; (B) Risk of bias graph. [file DataSheet1.zip]

Archive with 20 entries (20 files):
- Figure S1A.tif
- Figure S1B.tif
- Figure S2A.tif
- Figure S2B.tif
- Figure S3A.tif
- Figure S3B.tif
- Figure S3C.tif
- Figure S3D.tif
- Figure S4A.tif
- Figure S4B.tif
- Figure S4C.tif
- Figure S5A.tif
- Figure S5B.tif
- Figure S5C.tif
- Figure S6A.tif
- Figure S6B.tif
- Figure S6C.tif
- Figure S7A.tif
- Figure S7B.tif
- Figure S7C.tif
